# Supplementary material for: Seed Structural Variability and Germination Capacity in Passiflora edulis Sims f. edulis
Source: Front Plant Sci. 2020 May 29;11:498. doi: 10.3389/fpls.2020.00498 (PMC7274152; doi:10.3389/fpls.2020.00498)
Supplement: Supplementary file 1 [file Table_1.xlsx]

## Sheet: Hoja1
Supplemental Table 1. Genotypes used in the study based on their collection site at different altitudes and in different political Department divisions of Colombia and their categorization as landrace, commercial cultivar or gene bank accession.
Gentoype Code1	Classification	Geographic Coordinates	Altitude	Departament
BUN001	Landrace	4° 18,671`N 74° 20,116` W	1887	Cundinamarca
BUN002	Landrace	4° 38,483`N 74° 4,930` W	2628	Cundinamarca
BUN003	Landrace	4° 39,250`N 74° 23,651` W	1484	Cundinamarca
BUN004	Landrace	4° 40,667`N 74° 5,543` W	2560	Cundinamarca
BUN005	Commercial Cultivar	4° 39,317`N 74° 24,120 W	1510	Cundinamarca
BUN006	Landrace	4° 18,510`N 74° 20,200 W	1910	Cundinamarca
BUN007	Commercial Cultivar	4° 18,510`N 74° 20,200 W	1930	Cundinamarca
BUN009	Landrace	5° 54,125`N 73° 6,574 W	2187	Boyacá
BUN010	Landrace	5° 53,905`N 73° 6,214 W	2188	Boyacá
BUN011	Landrace	5° 42,843`N 73° 36,482 W	2451	Boyacá
BUN013	Landrace	5° 41,190`N 73° 16,678 W	2704	Boyacá
BUN014	Landrace	5° 41,336`N 73° 16,785 W	2760	Boyacá
BUN015	Landrace	4° 26,423`N 75° 25,844 W	1890	Tolima
BUN016	Landrace	4° 19,830`N 75° 78,243 W	1503	Quindío
BUN017	Commercial Cultivar	4° 18,179`N 74°16,958 W	2427	Cundinamarca
BUN018	Commercial Cultivar	4° 37,582`N 75° 5,453 W	1915	Tolima
BUN019	Landrace	2° 12,110`N 76° 4,463`W	2146	Cauca
BUN020	Landrace	1° 10,502´N 76°53,266W	2153	Putumayo
BUN021	Landrace	1° 10,517´N 76°53,295W	2108	Putumayo
BUN022	Landrace	1° 10,573´N 76°54,236W	2134	Putumayo
BUN023	Landrace	1° 10,578´N 76°54,310W	2134	Putumayo
BUN024	Landrace	1°18,693´N 77°20,309´W	2226	Nariño
BUN025	Landrace	1°20.493´N 77°219.938´W	1994	Nariño
BUN026	Landrace	1°22,094´N 77°19,553´W	1931	Nariño
BUN027	Landrace	1°19,693´N 77°20,309´W	1973	Nariño
BUN028	Commercial Cultivar	6° 9.856N 73°21.123´W	1642	Santander
BUN029	Landrace	1°13,290´N 77°27,005´W	1483	Nariño
BUN032	Landrace	2° 16,211`N 76° 12,162`W	2431	Huila
BUN033	Landrace	4° 16,311' N 74° 24,436' W	1715	Cundinamarca
BUN034	Landrace	2° 11,935`N 76° 3,237`W	2030	Huila
BUN035	Landrace	2° 12,128`N 76° 4,460`W	2127	Huila
BUN036	Landrace	4°20,245'N 74°21,305'W	2100	Cundinamarca
BUN037	Landrace	2° 15,454`N 76° 11,789`W	2357	Huila
BUN038	Landrace	5°36,001´N 75°49,013´W	1800	Antioquia
BUN039	Landrace	1° 53,485`N 76° 19,465W	1893	Huila
BUN040	Landrace	1° 51,346`N 76° 22,331`W	2114	Huila
BUN041	Landrace	1° 51,142`N 76° 22,350`W	2175	Huila
BUN042	Commercial Cultivar	5° 41.526´N 73° 36.014´W	2142	Boyacá
BUN046	Commercial Cultivar	4°20,156'N 74°21,356'W	2117	Cundinamarca
BUN047	Landrace	3°54′36″N 75°28′89″W﻿	1450	Tolima
BUN048	Landrace	4°56,639´N 75°75,112W	1298	Quindío
BUN050	Commercial Cultivar	4°48,478N 74°37,608W	2050	Cundinamarca
C101	Gene Bank	Agrosavia	n/a	Antioquia
C145	Gene Bank	Agrosavia	n/a	Antioquia
C3866	Gene Bank	Agrosavia	n/a	Antioquia
C3869	Gene Bank	Agrosavia	n/a	Antioquia
C3870	Gene Bank	Agrosavia	n/a	Antioquia
C3873	Gene Bank	Agrosavia	n/a	Antioquia
C4092	Gene Bank	Agrosavia	n/a	Antioquia
C4095	Gene Bank	Agrosavia	n/a	Antioquia
1/ Genotype Code is numerical based on collection event for landraces and commercial cultivars and named for the Biology Department of the Universidad Nacional de Colombia (BUN); while gene bank accessions are represented by the entry code (C) from Agrosavia
2/ geographic coordinates of latitude, longitude in degrees, minutes and seconds
3/ altitude given in meters above sea level (masl) as discussed in text
